# Supplementary material for: Usp16 modulates Wnt signaling in primary tissues through Cdkn2a regulation
Source: Sci Rep. 2018 Nov 30;8:17506. doi: 10.1038/s41598-018-34562-w (PMC6269430; doi:10.1038/s41598-018-34562-w)
Supplement: Supplementary file 3 — Supplementary Dataset 1 [file 41598_2018_34562_MOESM3_ESM.xlsx]

## Sheet: Wnt signature
	Symbol	Name	Chr
	Abl1	c-abl oncogene 1, non-receptor tyrosine kinase	2
	Abl2	v-abl Abelson murine leukemia viral oncogene 2 (arg, Abelson-related gene)	1
	Aes	amino-terminal enhancer of split	10
	Amer1	APC membrane recruitment 1	X
	Amer2	APC membrane recruitment 2	14
	Amer3	APC membrane recruitment 3	1
	Amotl1	angiomotin-like 1	9
	Amotl2	angiomotin-like 2	9
	Ankrd6	ankyrin repeat domain 6	4
	Ankrd10	ankyrin repeat domain 10	8
	Apc	adenomatosis polyposis coli	18
	Apc2	adenomatosis polyposis coli 2	10
	Apcdd1	adenomatosis polyposis coli down-regulated 1	18
	Apoe	apolipoprotein E	7
	Arl6	ADP-ribosylation factor-like 6	16
	Arntl	aryl hydrocarbon receptor nuclear translocator-like	7
	Aspm	abnormal spindle microtubule assembly	1
	Atp6ap2	ATPase, H+ transporting, lysosomal accessory protein 2	X
	Atp6v0c	ATPase, H+ transporting, lysosomal V0 subunit C	17
	Atp6v1c2	ATPase, H+ transporting, lysosomal V1 subunit C2	12
	Axin1	axin 1	17
	Axin2	axin 2	11
	Bambi	BMP and activin membrane-bound inhibitor	18
	Barx1	BarH-like homeobox 1	13
	Bcl7b	B cell CLL/lymphoma 7B	5
	Bcl9	B cell CLL/lymphoma 9	3
	Bcl9l	B cell CLL/lymphoma 9-like	9
	Bicc1	BicC family RNA binding protein 1	10
	Bmp2	bone morphogenetic protein 2	2
	Brd7	bromodomain containing 7	8
	Btrc	beta-transducin repeat containing protein	19
	Calcoco1	calcium binding and coiled coil domain 1	15
	Caprin2	caprin family member 2	6
	Cav1	caveolin 1, caveolae protein	6
	Cby1	chibby family member 1, beta catenin antagonist	15
	Ccar2	cell cycle activator and apoptosis regulator 2	14
	Ccdc88c	coiled-coil domain containing 88C	12
	Ccnd1	cyclin D1	7
	Ccne1	cyclin E1	7
	Ccny	cyclin Y	18
	Cd44	CD44 antigen	2
	Cdc42	cell division cycle 42	4
	Cdc73	cell division cycle 73, Paf1/RNA polymerase II complex component	1
	Cdh1	cadherin 1	8
	Cdh2	cadherin 2	18
	Cdh3	cadherin 3	8
	Cdk14	cyclin-dependent kinase 14	5
	Cela1	chymotrypsin-like elastase family, member 1	15
	Celsr1	cadherin, EGF LAG seven-pass G-type receptor 1	15
	Celsr2	cadherin, EGF LAG seven-pass G-type receptor 2	3
	Celsr3	cadherin, EGF LAG seven-pass G-type receptor 3	9
	Cer1	cerberus 1, DAN family BMP antagonist	4
	Cfc1	cripto, FRL-1, cryptic family 1	1
	Chd8	chromodomain helicase DNA binding protein 8	14
	Col1a1	collagen, type I, alpha 1	11
	Cpe	carboxypeptidase E	8
	Cpz	carboxypeptidase Z	5
	Csnk1a1	casein kinase 1, alpha 1	18
	Csnk1d	casein kinase 1, delta	11
	Csnk1e	casein kinase 1, epsilon	15
	Csnk1g1	casein kinase 1, gamma 1	9
	Csnk1g2	casein kinase 1, gamma 2	10
	Csnk1g3	casein kinase 1, gamma 3	18
	Csnk2a1	casein kinase 2, alpha 1 polypeptide	2
	Csnk2a2	casein kinase 2, alpha prime polypeptide	8
	Csnk2b	casein kinase 2, beta polypeptide	17
	Ctdnep1	CTD nuclear envelope phosphatase 1	11
	Cthrc1	collagen triple helix repeat containing 1	15
	Ctnnb1	catenin (cadherin associated protein), beta 1	9
	Ctnnbip1	catenin beta interacting protein 1	4
	Ctnnd1	catenin (cadherin associated protein), delta 1	2
	Ctnnd2	catenin (cadherin associated protein), delta 2	15
	Ctr9	CTR9 homolog, Paf1/RNA polymerase II complex component	7
	Cul3	cullin 3	1
	Cxxc4	CXXC finger 4	3
	Cyld	CYLD lysine 63 deubiquitinase	8
	Daam1	dishevelled associated activator of morphogenesis 1	12
	Daam2	dishevelled associated activator of morphogenesis 2	17
	Dab2	disabled 2, mitogen-responsive phosphoprotein	15
	Dab2ip	disabled 2 interacting protein	2
	Dact1	dishevelled-binding antagonist of beta-catenin 1	12
	Dact2	dishevelled-binding antagonist of beta-catenin 2	17
	Dact3	dishevelled-binding antagonist of beta-catenin 3	7
	Dapk3	death-associated protein kinase 3	10
	Dcdc2a	doublecortin domain containing 2a	13
	Ddb1	damage specific DNA binding protein 1	19
	Ddit3	DNA-damage inducible transcript 3	10
	Ddx3x	DEAD/H (Asp-Glu-Ala-Asp/His) box polypeptide 3, X-linked	X
	Depdc1b	DEP domain containing 1B	13
	Disc1	disrupted in schizophrenia 1	8
	Dixdc1	DIX domain containing 1	9
	Dkk1	dickkopf WNT signaling pathway inhibitor 1	19
	Dkk2	dickkopf WNT signaling pathway inhibitor 2	3
	Dkk3	dickkopf WNT signaling pathway inhibitor 3	7
	Dkk4	dickkopf WNT signaling pathway inhibitor 4	8
	Dlx5	distal-less homeobox 5	6
	Draxin	dorsal inhibitory axon guidance protein	4
	Drd2	dopamine receptor D2	9
	Dvl1	dishevelled segment polarity protein 1	4
	Dvl2	dishevelled segment polarity protein 2	11
	Dvl3	dishevelled segment polarity protein 3	16
	Eda	ectodysplasin-A	X
	Egf	epidermal growth factor	3
	Egfr	epidermal growth factor receptor	11
	Egr1	early growth response 1	18
	Emd	emerin	X
	Etv2	ets variant 2	7
	Fam53b	family with sequence similarity 53, member B	7
	Fbxw4	F-box and WD-40 domain protein 4	19
	Fbxw11	F-box and WD-40 domain protein 11	11
	Fermt1	fermitin family member 1	2
	Fermt2	fermitin family member 2	14
	Fgf2	fibroblast growth factor 2	3
	Fgf8	fibroblast growth factor 8	19
	Fgf9	fibroblast growth factor 9	14
	Fgf10	fibroblast growth factor 10	13
	Fgfr2	fibroblast growth factor receptor 2	7
	Fgfr3	fibroblast growth factor receptor 3	5
	Folr1	folate receptor 1 (adult)	7
	Foxl1	forkhead box L1	8
	Foxo1	forkhead box O1	3
	Foxo3	forkhead box O3	10
	Frat1	frequently rearranged in advanced T cell lymphomas	19
	Frat2	frequently rearranged in advanced T cell lymphomas 2	19
	Frzb	frizzled-related protein	2
	Fuz	fuzzy planar cell polarity protein	7
	Fzd1	frizzled class receptor 1	5
	Fzd2	frizzled class receptor 2	11
	Fzd3	frizzled class receptor 3	14
	Fzd4	frizzled class receptor 4	7
	Fzd5	frizzled class receptor 5	1
	Fzd6	frizzled class receptor 6	15
	Fzd7	frizzled class receptor 7	1
	Fzd8	frizzled class receptor 8	18
	Fzd9	frizzled class receptor 9	5
	Fzd10	frizzled class receptor 10	5
	G3bp1	GTPase activating protein (SH3 domain) binding protein 1	11
	Gata3	GATA binding protein 3	2
	Gata4	GATA binding protein 4	14
	Gli1	GLI-Kruppel family member GLI1	10
	Gli3	GLI-Kruppel family member GLI3	13
	Gnaq	guanine nucleotide binding protein, alpha q polypeptide	19
	Gpc3	glypican 3	X
	Gprc5b	G protein-coupled receptor, family C, group 5, member B	7
	Grb10	growth factor receptor bound protein 10	11
	Grem1	gremlin 1, DAN family BMP antagonist	2
	Grhl3	grainyhead like transcription factor 3	4
	Grk5	G protein-coupled receptor kinase 5	19
	Grk6	G protein-coupled receptor kinase 6	13
	Gsc	goosecoid homeobox	12
	Gsdma3	gasdermin A3	11
	Gsk3a	glycogen synthase kinase 3 alpha	7
	Gsk3b	glycogen synthase kinase 3 beta	16
	Gskip	GSK3B interacting protein	12
	Hbp1	high mobility group box transcription factor 1	12
	Hdac1	histone deacetylase 1	4
	Hdac2	histone deacetylase 2	10
	Hhex	hematopoietically expressed homeobox	19
	Hic1	hypermethylated in cancer 1	11
	Hmga2	high mobility group AT-hook 2	10
	Hnf1a	HNF1 homeobox A	5
	Hnf1b	HNF1 homeobox B	11
	Hoxb9	homeobox B9	11
	Ift20	intraflagellar transport 20	11
	Ift80	intraflagellar transport 80	3
	Ilk	integrin linked kinase	7
	Ins2	insulin II	7
	Invs	inversin	4
	Isl1	ISL1 transcription factor, LIM/homeodomain	13
	Itga3	integrin alpha 3	11
	Jade1	jade family PHD finger 1	3
	Jrk	jerky	15
	Kank1	KN motif and ankyrin repeat domains 1	19
	Kdm6a	lysine (K)-specific demethylase 6A	X
	Klf4	Kruppel-like factor 4 (gut)	4
	Klhl12	kelch-like 12	1
	Kremen1	kringle containing transmembrane protein 1	11
	Kremen2	kringle containing transmembrane protein 2	17
	Krt6a	keratin 6A	15
	Lats1	large tumor suppressor	10
	Lats2	large tumor suppressor 2	14
	Ldb1	LIM domain binding 1	19
	Lect2	leukocyte cell-derived chemotaxin 2	13
	Lef1	lymphoid enhancer binding factor 1	3
	Leo1	Leo1, Paf1/RNA polymerase II complex component	9
	Lgr4	leucine-rich repeat-containing G protein-coupled receptor 4	2
	Lgr5	leucine rich repeat containing G protein coupled receptor 5	10
	Lgr6	leucine-rich repeat-containing G protein-coupled receptor 6	1
	Limd1	LIM domains containing 1	9
	Lmx1a	LIM homeobox transcription factor 1 alpha	1
	Lrp1	low density lipoprotein receptor-related protein 1	10
	Lrp4	low density lipoprotein receptor-related protein 4	2
	Lrp5	low density lipoprotein receptor-related protein 5	19
	Lrp6	low density lipoprotein receptor-related protein 6	6
	Lrrfip2	leucine rich repeat (in FLII) interacting protein 2	9
	Lrrk1	leucine-rich repeat kinase 1	7
	Lrrk2	leucine-rich repeat kinase 2	15
	Lzts2	leucine zipper, putative tumor suppressor 2	19
	Macf1	microtubule-actin crosslinking factor 1	4
	Mad2l2	MAD2 mitotic arrest deficient-like 2	4
	Mapk14	mitogen-activated protein kinase 14	17
	Mark1	MAP/microtubule affinity regulating kinase 1	1
	Mark2	MAP/microtubule affinity regulating kinase 2	19
	Mbd2	methyl-CpG binding domain protein 2	18
	Mcc	mutated in colorectal cancers	18
	Mdfi	MyoD family inhibitor	17
	Mdfic	MyoD family inhibitor domain containing	6
	Med12	mediator complex subunit 12	X
	Mesp1	mesoderm posterior 1	7
	Mgat3	mannoside acetylglucosaminyltransferase 3	15
	Mir15a	microRNA 15a	14
	Mir20a	microRNA 20a	14
	Mir27b	microRNA 27b	13
	Mir29b-1	microRNA 29b-1	6
	Mir32	microRNA 32	4
	Mir93	microRNA 93	5
	Mir106b	microRNA 106b	5
	Mir154	microRNA 154	12
	Mir182	microRNA 182	6
	Mir195a	microRNA 195a	11
	Mir196a-1	microRNA 196a-1	11
	Mir196a-2	microRNA 196a-2	15
	Mir200a	microRNA 200a	4
	Mir200b	microRNA 200b	4
	Mir221	microRNA 221	X
	Mir222	microRNA 222	X
	Mir224	microRNA 224	X
	Mitf	melanogenesis associated transcription factor	6
	Mks1	Meckel syndrome, type 1	11
	Mllt3	myeloid/lymphoid or mixed-lineage leukemia; translocated to, 3	4
	Myc	myelocytomatosis oncogene	15
	Myh6	myosin, heavy polypeptide 6, cardiac muscle, alpha	14
	Myoc	myocilin	1
	Naip1	NLR family, apoptosis inhibitory protein 1	13
	Naip2	NLR family, apoptosis inhibitory protein 2	13
	Naip5	NLR family, apoptosis inhibitory protein 5	13
	Naip6	NLR family, apoptosis inhibitory protein 6	13
	Naip7	NLR family, apoptosis inhibitory protein 7	13
	Ndel1	nudE neurodevelopment protein 1 like 1	11
	Ndp	Norrie disease (pseudoglioma) (human)	X
	Ndrg2	N-myc downstream regulated gene 2	14
	Nfatc4	nuclear factor of activated T cells, cytoplasmic, calcineurin dependent 4	14
	Nfkb1	nuclear factor of kappa light polypeptide gene enhancer in B cells 1, p105	3
	Nkd1	naked cuticle 1	8
	Nkd2	naked cuticle 2	13
	Nkx2-5	NK2 homeobox 5	17
	Nle1	notchless homolog 1	11
	Nlk	nemo like kinase	11
	Nog	noggin	11
	Notch1	notch 1	2
	Notum	notum palmitoleoyl-protein carboxylesterase	11
	Nphp3	nephronophthisis 3 (adolescent)	9
	Nphp4	nephronophthisis 4 (juvenile) homolog (human)	4
	Nrarp	Notch-regulated ankyrin repeat protein	2
	Nxn	nucleoredoxin	11
	Otulin	OTU deubiquitinase with linear linkage specificity	15
	Paf1	Paf1, RNA polymerase II complex component	7
	Park2	Parkinson disease (autosomal recessive, juvenile) 2, parkin	17
	Peg12	paternally expressed 12	7
	Pfdn5	prefoldin 5	15
	Pias4	protein inhibitor of activated STAT 4	10
	Pin1	protein (peptidyl-prolyl cis/trans isomerase) NIMA-interacting 1	9
	Pitx2	paired-like homeodomain transcription factor 2	3
	Plpp3	phospholipid phosphatase 3	4
	Porcn	porcupine O-acyltransferase	X
	Pou5f1	POU domain, class 5, transcription factor 1	17
	Ppm1a	protein phosphatase 1A, magnesium dependent, alpha isoform	12
	Ppp2r3a	protein phosphatase 2, regulatory subunit B'', alpha	9
	Prickle1	prickle planar cell polarity protein 1	15
	Prkaa1	protein kinase, AMP-activated, alpha 1 catalytic subunit	15
	Prkaa2	protein kinase, AMP-activated, alpha 2 catalytic subunit	4
	Prop1	paired like homeodomain factor 1	11
	Psen1	presenilin 1	12
	Pten	phosphatase and tensin homolog	19
	Ptk7	PTK7 protein tyrosine kinase 7	17
	Ptpro	protein tyrosine phosphatase, receptor type, O	6
	Ptpru	protein tyrosine phosphatase, receptor type, U	4
	Pygo1	pygopus 1	9
	Pygo2	pygopus 2	3
	Rab5a	RAB5A, member RAS oncogene family	17
	Rac1	Rac family small GTPase 1	5
	Rapgef1	Rap guanine nucleotide exchange factor (GEF) 1	2
	Rbms3	RNA binding motif, single stranded interacting protein	9
	Rbpj	recombination signal binding protein for immunoglobulin kappa J region	5
	Rnf43	ring finger protein 43	11
	Rnf138	ring finger protein 138	18
	Rnf146	ring finger protein 146	10
	Rnf213	ring finger protein 213	11
	Rnf220	ring finger protein 220	4
	Ror1	receptor tyrosine kinase-like orphan receptor 1	4
	Ror2	receptor tyrosine kinase-like orphan receptor 2	13
	Rspo1	R-spondin 1	4
	Rspo2	R-spondin 2	15
	Rspo3	R-spondin 3	10
	Rspo4	R-spondin 4	2
	Rtf1	RTF1, Paf1/RNA polymerase II complex component	2
	Ruvbl1	RuvB-like protein 1	6
	Ruvbl2	RuvB-like protein 2	7
	Ryk	receptor-like tyrosine kinase	9
	Ryr2	ryanodine receptor 2, cardiac	13
	Sall1	spalt like transcription factor 1	8
	Scel	sciellin	14
	Scyl2	SCY1-like 2 (S. cerevisiae)	10
	Sdc1	syndecan 1	12
	Sdhaf2	succinate dehydrogenase complex assembly factor 2	19
	Sema5a	sema domain, seven thrombospondin repeats (type 1 and type 1-like), transmembrane domain (TM) and short cytoplasmic domain, (semaphorin) 5A	15
	Senp2	SUMO/sentrin specific peptidase 2	16
	Sfrp1	secreted frizzled-related protein 1	8
	Sfrp2	secreted frizzled-related protein 2	3
	Sfrp4	secreted frizzled-related protein 4	13
	Sfrp5	secreted frizzled-related sequence protein 5	19
	Shh	sonic hedgehog	5
	Shisa2	shisa family member 2	14
	Shisa6	shisa family member 6	11
	Siah2	siah E3 ubiquitin protein ligase 2	3
	Six3	sine oculis-related homeobox 3	17
	Slc9a3r1	solute carrier family 9 (sodium/hydrogen exchanger), member 3 regulator 1	11
	Smad3	SMAD family member 3	9
	Smarca4	SWI/SNF related, matrix associated, actin dependent regulator of chromatin, subfamily a, member 4	9
	Snai2	snail family zinc finger 2	16
	Snx3	sorting nexin 3	10
	Sost	sclerostin	11
	Sostdc1	sclerostin domain containing 1	12
	Sox2	SRY (sex determining region Y)-box 2	3
	Sox4	SRY (sex determining region Y)-box 4	13
	Sox7	SRY (sex determining region Y)-box 7	14
	Sox9	SRY (sex determining region Y)-box 9	11
	Sox10	SRY (sex determining region Y)-box 10	15
	Sox17	SRY (sex determining region Y)-box 17	1
	Spin1	spindlin 1	13
	Src	Rous sarcoma oncogene	2
	Stk3	serine/threonine kinase 3	15
	Stk4	serine/threonine kinase 4	2
	Stk11	serine/threonine kinase 11	10
	Strn	striatin, calmodulin binding protein	17
	Sulf1	sulfatase 1	1
	Sulf2	sulfatase 2	2
	T	brachyury, T-box transcription factor T	17
	Tax1bp3	Tax1 (human T cell leukemia virus type I) binding protein 3	11
	Tbl1x	transducin (beta)-like 1 X-linked	X
	Tbl1xr1	transducin (beta)-like 1X-linked receptor 1	3
	Tbx18	T-box18	9
	Tcf7	transcription factor 7, T cell specific	11
	Tcf7l1	transcription factor 7 like 1 (T cell specific, HMG box)	6
	Tcf7l2	transcription factor 7 like 2, T cell specific, HMG box	19
	Tdgf1	teratocarcinoma-derived growth factor 1	9
	Tert	telomerase reverse transcriptase	13
	Tgfb1i1	transforming growth factor beta 1 induced transcript 1	7
	Thra	thyroid hormone receptor alpha	11
	Tiam1	T cell lymphoma invasion and metastasis 1	16
	Tle1	transducin-like enhancer of split 1	4
	Tle2	transducin-like enhancer of split 2	10
	Tle3	transducin-like enhancer of split 3	9
	Tle4	transducin-like enhancer of split 4	19
	Tlr2	toll-like receptor 2	3
	Tmem64	transmembrane protein 64	4
	Tmem88	transmembrane protein 88	11
	Tmem170b	transmembrane protein 170B	13
	Tmem198	transmembrane protein 198	1
	Tmem237	transmembrane protein 237	1
	Tnik	TRAF2 and NCK interacting kinase	3
	Tnks	tankyrase, TRF1-interacting ankyrin-related ADP-ribose polymerase	8
	Tnks2	tankyrase, TRF1-interacting ankyrin-related ADP-ribose polymerase 2	19
	Tnn	tenascin N	1
	Trabd2b	TraB domain containing 2B	4
	Trpm4	transient receptor potential cation channel, subfamily M, member 4	7
	Tsc2	tuberous sclerosis 2	17
	Tsku	tsukushi, small leucine rich proteoglycan	7
	Ube2b	ubiquitin-conjugating enzyme E2B	11
	Ubr5	ubiquitin protein ligase E3 component n-recognin 5	15
	Usp8	ubiquitin specific peptidase 8	2
	Usp34	ubiquitin specific peptidase 34	11
	Usp47	ubiquitin specific peptidase 47	7
	Uty	ubiquitously transcribed tetratricopeptide repeat gene, Y chromosome	Y
	Vangl2	VANGL planar cell polarity 2	1
	Vax2	ventral anterior homeobox 2	6
	Vcp	valosin containing protein	4
	Vps35	VPS35 retromer complex component	8
	Wdr61	WD repeat domain 61	9
	Wif1	Wnt inhibitory factor 1	10
	Wisp1	WNT1 inducible signaling pathway protein 1	15
	Wls	wntless WNT ligand secretion mediator	3
	Wnk1	WNK lysine deficient protein kinase 1	6
	Wnk2	WNK lysine deficient protein kinase 2	13
	Wnt1	wingless-type MMTV integration site family, member 1	15
	Wnt2	wingless-type MMTV integration site family, member 2	6
	Wnt2b	wingless-type MMTV integration site family, member 2B	3
	Wnt3	wingless-type MMTV integration site family, member 3	11
	Wnt3a	wingless-type MMTV integration site family, member 3A	11
	Wnt4	wingless-type MMTV integration site family, member 4	4
	Wnt5a	wingless-type MMTV integration site family, member 5A	14
	Wnt5b	wingless-type MMTV integration site family, member 5B	6
	Wnt6	wingless-type MMTV integration site family, member 6	1
	Wnt7a	wingless-type MMTV integration site family, member 7A	6
	Wnt7b	wingless-type MMTV integration site family, member 7B	15
	Wnt8a	wingless-type MMTV integration site family, member 8A	18
	Wnt8b	wingless-type MMTV integration site family, member 8B	19
	Wnt9a	wingless-type MMTV integration site family, member 9A	11
	Wnt9b	wingless-type MMTV integration site family, member 9B	11
	Wnt10a	wingless-type MMTV integration site family, member 10A	1
	Wnt10b	wingless-type MMTV integration site family, member 10B	15
	Wnt11	wingless-type MMTV integration site family, member 11	7
	Wnt16	wingless-type MMTV integration site family, member 16	6
	Wwox	WW domain-containing oxidoreductase	8
	Wwtr1	WW domain containing transcription regulator 1	3
	Xiap	X-linked inhibitor of apoptosis	X
	Yap1	yes-associated protein 1	9
	Zbed3	zinc finger, BED type containing 3	13
	Zbtb33	zinc finger and BTB domain containing 33	X
	Zeb2	zinc finger E-box binding homeobox 2	2
	Zfp703	zinc finger protein 703	8
	Znrf3	zinc and ring finger 3	11
	Zranb1	zinc finger, RAN-binding domain containing 1	7
