# Supplementary material for: Usp16 modulates Wnt signaling in primary tissues through Cdkn2a regulation
Source: Sci Rep. 2018 Nov 30;8:17506. doi: 10.1038/s41598-018-34562-w (PMC6269430; doi:10.1038/s41598-018-34562-w)
Supplement: Supplementary file 4 — Supplementary Dataset 2 [file 41598_2018_34562_MOESM4_ESM.xlsx]

## Sheet: Wnt signature wt vs Ts
	Array_type=MoGene-1_0-st-v1
	ID	Ts65Dn Avg (log2)	Ts65DnUSP16 Avg (log2)	WT Avg (log2)	Condition F-Test	Condition FDR F-Test	Gene Symbol	Description	Ts65Dn vs WT Fold Change	Ts65DnUSP16 vs WT Fold Change
	10428388	7.77	10.79	11.29	1.16e-05	0.0216	Rspo2	R-spondin 2	-11.45	-1.42
	10387368	7.71	9.43	9.19	1.35e-05	0.0216	Tmem88	transmembrane protein 88	-2.79	1.18
	10496125	8.8	11.44	12.39	1.68e-05	0.0216	Dkk2	dickkopf homolog 2 (Xenopus laevis)	-12.02	-1.92
	10554808	6.92	7.91	8.62	3.32e-05	0.0218	Fzd4	frizzled homolog 4 (Drosophila)	-3.25	-1.64
	10492798	10.06	12.38	13.28	4.14e-05	0.0219	Sfrp2	secreted frizzled-related protein 2	-9.3	-1.86
	10372503	8.23	11.38	12.4	8.12e-05	0.0219	Lgr5	leucine rich repeat containing G protein coupled receptor 5	-17.99	-2.04
	10396270	8.67	8.08	9.85	8.89e-05	0.0219	Dact1	dapper homolog 1, antagonist of beta-catenin (xenopus)	-2.27	-3.4
	10562563	10.6	9.15	9.48	0.0002	0.0245	Ccne1	cyclin E1	2.17	-1.26
	10457644	11.77	9.83	10.47	0.0002	0.0246	Cdh2	cadherin 2	2.47	-1.55
	10595560	9.77	8.9	10.55	0.0002	0.0257	Tbx18	T-box18	-1.72	-3.13
	10502299	9.81	10.88	10.6	0.0006	0.0356	Nfkb1	nuclear factor of kappa light polypeptide gene enhancer in B cells 1, p105	-1.73	1.22
	10403834	7.77	6.91	6.32	0.0007	0.038	Sfrp4	secreted frizzled-related protein 4	2.73	1.5
	10357965	9.38	8.12	7.7	0.0007	0.0382	Lgr6	leucine-rich repeat-containing G protein-coupled receptor 6	3.21	1.34
	10513008	9.92	11.52	11.32	0.0008	0.0397	Klf4	Kruppel-like factor 4 (gut)	-2.64	1.14
	10406733	10.53	9.28	9.74	0.0011	0.0434	Zbed3	zinc finger, BED type containing 3	1.73	-1.38
	10557960	11.49	10.12	10.63	0.0011	0.0437	Tgfb1i1	transforming growth factor beta 1 induced transcript 1	1.82	-1.42
	10430458	8.79	7.61	8.07	0.0016	0.0474	Sox10	SRY (sex determining region Y)-box 10	1.65	-1.38
	10536658	7.53	7.77	8.17	0.0016	0.0474	Wnt16	wingless-type MMTV integration site family, member 16	-1.56	-1.32
	10491477	8.59	6.52	7.4	0.0017	0.0485	Sox2	SRY (sex determining region Y)-box 2	2.29	-1.84
	10372796	11.1	10.18	10.25	0.0019	0.0497	Hmga2	high mobility group AT-hook 2	1.8	-1.05
	10588243	12.14	10.99	11.4	0.002	0.0505	Ryk	receptor-like tyrosine kinase	1.67	-1.33
	10441718	7.65	9.11	8.44	0.0023	0.0519	Park2	Parkinson disease (autosomal recessive, juvenile) 2, parkin	-1.72	1.6
	10575034	8.18	7.86	9.4	0.0028	0.0576	Cdh3	cadherin 3	-2.34	-2.9
	10405464	9.43	8.66	8.75	0.0029	0.0585	Grk6	G protein-coupled receptor kinase 6	1.6	-1.06
	10506488	11.46	12.2	12.39	0.0034	0.0623	Plpp3	phospholipid phosphatase 3	-1.89	-1.13
	10369844	11.26	11.29	11.91	0.0048	0.0712	Bicc1	bicaudal C homolog 1 (Drosophila)	-1.57	-1.54
	10454782	12.28	12.77	13.02	0.0048	0.0715	Egr1	early growth response 1	-1.67	-1.19
	10498992	9.56	11.55	11.12	0.0052	0.0728	Tlr2	toll-like receptor 2	-2.94	1.35
	10381006	10.85	11.35	11.76	0.0054	0.0735	Thra	thyroid hormone receptor alpha	-1.88	-1.33
	10350392	8.85	7.78	7.75	0.0054	0.0739	Aspm	asp (abnormal spindle)-like, microcephaly associated (Drosophila)	2.13	1.02
	10565727	9.53	9.05	8.87	0.006	0.077	Tsku	tsukushi, small leucine rich proteoglycan	1.58	1.13
	10394471	11.36	10.73	10.7	0.0063	0.079	Sdc1	syndecan 1	1.58	1.02
	10360863	8.3	7.88	8.89	0.007	0.083	Mark1	MAP/microtubule affinity regulating kinase 1	-1.5	-2.01
	10560624	10.64	13.1	13.1	0.0071	0.0833	Apoe	apolipoprotein E	-5.48	1
	10423836	10.44	8.49	9.04	0.0076	0.0852	Cthrc1	collagen triple helix repeat containing 1	2.62	-1.47
	10563275	9.97	9.1	9.03	0.0077	0.086	Ruvbl2	RuvB-like protein 2	1.92	1.05
	10423520	9.26	8.33	8.09	0.0099	0.0941	Sema5a	sema domain, seven thrombospondin repeats (type 1 and type 1-like), transmembrane domain (TM) and short cytoplasmic domain, (semaphorin) 5A	2.24	1.18
	10600953	8.22	8.03	8.84	0.0116	0.1014	Eda	ectodysplasin-A	-1.54	-1.76
	10453738	9.48	9.5	10.19	0.0121	0.1037	Fzd8	frizzled homolog 8 (Drosophila)	-1.63	-1.61
	10365145	7.65	8.15	8.34	0.013	0.1071	Tle2	transducin-like enhancer of split 2, homolog of Drosophila E(spl)	-1.61	-1.14
	10368495	9.56	9.4	10.69	0.0137	0.1102	Rspo3	R-spondin 3	-2.2	-2.44
	10456184	9.35	8.42	8.47	0.014	0.1114	Apcdd1	adenomatosis polyposis coli down-regulated 1	1.84	-1.04
	10469936	6.47	6.69	7.13	0.0169	0.1207	Nrarp	Notch-regulated ankyrin repeat protein	-1.58	-1.36
	10485948	13.03	12.49	12.04	0.0175	0.1229	Grem1	gremlin 1	1.98	1.36
	10481056	10.43	11.32	11.08	0.0218	0.1372	Notch1	notch 1	-1.56	1.18
	10388532	11.84	10.8	11	0.0231	0.1413	Nxn	nucleoredoxin	1.8	-1.15
	10521111	7.28	7.71	7.91	0.0245	0.1451	Fgfr3	fibroblast growth factor receptor 3	-1.55	-1.15
	10380622	10.35	9.38	9.58	0.0267	0.1514	Hoxb9	homeobox B9	1.7	-1.15
	10549473	7.95	7.93	8.6	0.0278	0.1549	Caprin2	caprin family member 2	-1.57	-1.59
	10466374	8.55	9.4	9.21	0.031	0.1629	Tle4	transducin-like enhancer of split 4, homolog of Drosophila E(spl)	-1.58	1.14
	10462818	7.03	7.84	7.8	0.0326	0.1675	Hhex	hematopoietically expressed homeobox	-1.7	1.03
	10540248	10.49	11.18	11.11	0.0454	0.198	Mitf	microphthalmia-associated transcription factor	-1.53	1.05
